# Supplementary material for: Poly(Lactic Acid) Composites with Lignin and Nanolignin Synthesized by In Situ Reactive Processing
Source: Polymers (Basel). 2023 May 19;15(10):2386. doi: 10.3390/polym15102386 (PMC10221996; doi:10.3390/polym15102386)
Supplement: Supplementary file 1 [file polymers-15-02386-s001.zip]

Archive with 1 entries (1 files):
- polymers-2405546-supplementary.pdf
